# Supplementary material for: Biotic Factors Influence Microbiota of Nymph Ticks from Vegetation in Sydney, Australia
Source: Pathogens. 2020 Jul 13;9(7):566. doi: 10.3390/pathogens9070566 (PMC7400589; doi:10.3390/pathogens9070566)
Supplement: Supplementary file 1 [file pathogens-09-00566-s001.zip]

Archive with 5 entries (5 files):
- FigS1_V1-V3_V3-V4_comparison_V2.eps
- FigS2_BacterialDiversity_portrait.eps
- GraphicalAbstract.eps
- Table_S1.xlsx
- Table_S2.xlsx
