# Supplementary material for: Biotic Factors Influence Microbiota of Nymph Ticks from Vegetation in Sydney, Australia
Source: Pathogens. 2020 Jul 13;9(7):566. doi: 10.3390/pathogens9070566 (PMC7400589; doi:10.3390/pathogens9070566)
Supplement: Supplementary file 1 [file pathogens-09-00566-s001.zip › Table_S1.xlsx]

## Sheet: ticks collected
																	Box
Sample ID	DateCollected	Country	State	LocationCollected	PostCode	Collector Name	Host	Host (S Cientific name)	# ticks	Larvae	Nymph	Male	Female	Engorged?	Identified by	Tick morpho species	Voucher	DNA	JS ID	cox1	Notes
SC0002	2017-01-25	Australia	NSW	Terrey Hills	2084	J Panetta	Domestic dog	Canis familiaris	1				1	Yes	J Panetta	Ixodes holocyclus					JLP002,JLP003
SC0004	2017-02-03	Australia	NSW	Terrey Hills	2084	J Panetta	Domestic dog	Canis familiaris	1				1	Yes	J Panetta	Ixodes holocyclus
SC0007	2017-01-07	Australia	NSW	Frenchs Forest	2086	J Panetta	Domestic dog	Canis familiaris	1				1	No	J Panetta	Ixodes holocyclus
SC0009	2016-12-20	Australia	NSW	Terrey Hills	2084	J Panetta	Domestic dog	Canis familiaris	1				1	No	J Panetta	Ixodes holocyclus
SC0011	2017-01-03	Australia	NSW	Terrey Hills	2084	J Panetta	Domestic dog	Canis familiaris	1				1	Yes	J Panetta	Ixodes holocyclus
SC0012	2016-12-08	Australia	NSW	Frenchs Forest	2086	J Panetta	Domestic dog	Canis familiaris	1				1	No	J Panetta	Ixodes holocyclus
SC0013	2016-12-12	Australia	NSW	Frenchs Forest	2086	J Panetta	Domestic dog	Canis familiaris	1					No	J Panetta	Ixodes holocyclus
SC0015	2016-11-28	Australia	NSW	Terrey Hills	2084	J Panetta	Domestic dog	Canis familiaris	1				1	Yes	J Panetta	Ixodes holocyclus
SC0016	2016-12-01	Australia	NSW	Terrey Hills	2084	J Panetta	Domestic dog	Canis familiaris	1				1	Yes	J Panetta	Ixodes holocyclus
SC0017	2016-12-07	Australia	NSW	Frenchs Forest	2086	J Panetta	Domestic dog	Canis familiaris	1				1	No	J Panetta	Ixodes holocyclus
SC0018	2016-11-29	Australia	NSW	Terrey Hills	2084	J Panetta	Domestic dog	Canis familiaris	1				1	Yes	J Panetta	Ixodes holocyclus
SC0019	2016-11-29	Australia	NSW	Frenchs Forest	2086	J Panetta	Domestic dog	Canis familiaris	1				1	No	J Panetta	Ixodes holocyclus
SC0020	2016-12-13	Australia	NSW	Frenchs Forest	2086	J Panetta	Domestic dog	Canis familiaris	1				1	No	J Panetta	Ixodes holocyclus
SC0021	2016-11-18	Australia	NSW	Frenchs Forest	2086	J Panetta	Domestic dog	Canis familiaris	2				2	No	J Panetta	Ixodes holocyclus
SC0023	2016-11-20	Australia	NSW	Terrey Hills	2084	J Panetta	Domestic dog	Canis familiaris	1				1	No	J Panetta	Ixodes holocyclus
SC0030	2016-11-17	Australia	NSW	Terrey Hills	2084	J Panetta	Domestic dog	Canis familiaris	2				2	Yes (2)	J Panetta	Ixodes holocyclus
SC0033	2016-11-02	Australia	NSW	Terrey Hills	2084	J Panetta	Domestic dog	Canis familiaris	2		1		1	Yes (2)	J Panetta	Ixodes holocyclus
SC0034	2016-11-05	Australia	NSW	Frenchs Forest	2086	J Panetta	Domestic dog	Canis familiaris	1				1	No	J Panetta	Ixodes holocyclus
SC0035	2016-11-08	Australia	NSW	Frenchs Forest	2086	J Panetta	Domestic dog	Canis familiaris	1			1		No	J Panetta	Ixodes holocyclus
SC0036	2016-10-27	Australia	NSW	Frenchs Forest	2087	J Panetta	Domestic dog	Canis familiaris	1				1	Yes	J Panetta	Ixodes holocyclus
SC0038	2016-09-29	Australia	NSW	Forestville	2087	J Panetta	Domestic dog	Canis familiaris	2				2	Yes (1), No (1)	J Panetta	Ixodes holocyclus
SC0040	2016-11-02	Australia	NSW	Killara	2071	J Panuccio	Domestic dog	Canis familiaris	1				1	Semi	J Panuccio	Ixodes holocyclus
SC0041	2016-11-01	Australia	NSW	Blacktown	2148	J Panuccio	Domestic dog	Canis familiaris	1				1	Semi	J Panuccio	Ixodes holocyclus
SC0043	2016-11-09	Australia	NSW	Castle Hill	2154	J Panuccio	Domestic dog	Canis familiaris	1				1	No	J Panuccio	Ixodes holocyclus
SC0044	2016-10-24	Australia	NSW	Lindfield	2070	J Panuccio	Domestic dog	Canis familiaris	1				1	No	J Panuccio	Ixodes holocyclus
SC0045	2016-10-30	Australia	NSW	Eastwood	2122	J Panuccio	Domestic dog	Canis familiaris	1				1	Semi	J Panuccio	Ixodes holocyclus
SC0046	2016-10-28	Australia	NSW	Pymble	2073	J Panuccio	Domestic dog	Canis familiaris	1				1	Semi	J Panuccio	Ixodes holocyclus
SC0047	2016-11-02	Australia	NSW	Hornsby	2077	J Panuccio	Domestic dog	Canis familiaris	1				1	No	J Panuccio	Ixodes holocyclus
SC0050	2016-11-08	Australia	NSW	Culburra Beach	2540	J Panuccio	Domestic dog	Canis familiaris	1				1	Semi	J Panuccio	Ixodes holocyclus					Was not pla Ced in Ethanol when received, was taped and dry.
SC0051	2016-11-30	Australia	NSW	Nowra	2541	J Panuccio	Domestic dog	Canis familiaris	9				9	Semi (9)	J Panuccio	Ixodes holocyclus					Some have legs that are all oneColour. One has legs that are not bunched at head. * postcode of vet - animal likely to be from surrounding area
SC0052	2016-11-17	Australia	NSW	Kiama	2533	J Panuccio	Domestic dog	Canis familiaris	2				2	Semi	J Panuccio	Ixodes holocyclus					Was not pla Ced in Ethanol when received, was dry.
SC0053	2016-10-19	Australia	NSW	Culburra Beach	2540	J Panuccio	Domestic dog	Canis familiaris	1				1	No	J Panuccio	Ixodes holocyclus					Was not pla Ced in Ethanol when received, was dry.
SC0054	2016-11-24	Australia	NSW	Macquarie Pass	2577	J Panuccio	Domestic dog	Canis familiaris	1				1	No	J Panuccio	Ixodes holocyclus
SC0056	2016-11-08	Australia	NSW	Shellharbour	2529	J Panuccio	Domestic dog	Canis familiaris	2				2	Semi	J Panuccio	Ixodes holocyclus
SC0057	2016-11-23	Australia	NSW	Nowra	2541	J Panuccio	Domestic dog	Canis familiaris	1				1	Semi	J Panuccio	Ixodes holocyclus					* postcode of vet - animal likely to be from surrounding area
SC0058	2016-11-16	Australia	NSW	Nowra	2541	J Panuccio	Domestic dog	Canis familiaris	1				1	Semi	J Panuccio	Ixodes holocyclus					* postcode of vet - animal likely to be from surrounding area
SC0059	2016-11-16	Australia	NSW	Nowra	2541	J Panuccio	Domestic dog	Canis familiaris	1				1	Semi	J Panuccio	Ixodes holocyclus					Has a bit of flesh stuck to its mouthparts. * postcode of vet - animal likely to be from surrounding area
SC0060	2016-11-13	Australia	NSW	Nowra	2541	J Panuccio	Domestic dog	Canis familiaris	1				1	Semi	J Panuccio	Ixodes holocyclus					* postcode of vet - animal likely to be from surrounding area
SC0061	2016-11-02	Australia	NSW	Culburra Beach	2540	J Panuccio	Domestic dog	Canis familiaris	2				2	Yes(1), Semi (1)	J Panuccio	Ixodes holocyclus
SC0062	2016-11-09	Australia	NSW	Culburra Beach	2540	J Panuccio	Domestic dog	Canis familiaris	1				1	No	J Panuccio	Ixodes holocyclus
SC0063	2016-11-15	Australia	NSW	Culburra Beach	2540	J Panuccio	Domestic dog	Canis familiaris	7				7	Yes (1), Semi (5), No (1)	J Panuccio	Ixodes holocyclus			JS2940, JS2941, JS2942, JS2943, JS2944, JS2949	YES	DNA isolated. Specimen names H1-6, stored in freezer 3. DNA yield diluted 25%; BEAR
SC0064	2016-11-15	Australia	NSW	Culburra Beach	2540	J Panuccio	Domestic dog	Canis familiaris	2			1	1	Semi (1), No (1)	J Panuccio	Ixodes holocyclus
SC0066	2016-11-17	Australia	NSW	Culburra Beach	2540	J Panuccio	Domestic dog	Canis familiaris	1				1	No	J Panuccio	Ixodes holocyclus
SC0068	2016-11-23	Australia	NSW	Culburra Beach	2540	J Panuccio	Domestic dog	Canis familiaris	1				1	Semi	J Panuccio	Ixodes holocyclus
SC0069	2016-12-29	Australia	NSW	North Ryde	2113	J Panuccio	Domestic dog	Canis familiaris	1				1	Semi	J Panuccio	Ixodes holocyclus
SC0070	2016-11-24	Australia	NSW	Mount Kuring-Gai	2080	J Panuccio	Domestic dog	Canis familiaris	1				1	Semi	J Panuccio	Ixodes holocyclus
SC0071	2016-11-30	Australia	NSW	Frenchs Forest	2086	J Panuccio	Domestic dog	Canis familiaris	1				1	Semi	J Panuccio	Ixodes holocyclus
SC0072	2016-12-05	Australia	NSW	Pymble	2073	J Panuccio	Domestic dog	Canis familiaris	1				1	Semi	J Panuccio	Ixodes holocyclus
SC0073	2016-11-23	Australia	NSW	Marsfield	2122	J Panuccio	Domestic dog	Canis familiaris	1				1	Semi	J Panuccio	Ixodes holocyclus
SC0076	2016-11-23	Australia	NSW	St. Ives	2075	J Panuccio	Domestic dog	Canis familiaris	1				1	Semi	J Panuccio	Ixodes holocyclus					One is broken in half.
SC0078	2016-11-30	Australia	NSW	North Ryde	2113	J Panuccio	Domestic dog	Canis familiaris	1				1	Semi	J Panuccio	Ixodes holocyclus					* postcode of vet - animal likely to be from surrounding area
SC0079	2016-11-30	Australia	NSW	North Ryde	2113	J Panuccio	Domestic dog	Canis familiaris	1				1	Semi	J Panuccio	Ixodes holocyclus					* postcode of vet - animal likely to be from surrounding area
SC0080	2016-11-30	Australia	NSW	North Ryde	2113	J Panuccio	Domestic dog	Canis familiaris	1				1	Semi	J Panuccio	Ixodes holocyclus					* postcode of vet - animal likely to be from surrounding area
SC0081	2016-11-30	Australia	NSW	North Ryde	2113	J Panuccio	Domestic dog	Canis familiaris	2				2	Semi	J Panuccio	Ixodes holocyclus					* postcode of vet - animal likely to be from surrounding area
SC0083	2016-11-30	Australia	NSW	North Ryde	2113	J Panuccio	Domestic dog	Canis familiaris	1				1	Semi	J Panuccio	Ixodes holocyclus					* postcode of vet - animal likely to be from surrounding area
SC0084	2016-11-30	Australia	NSW	North Ryde	2113	J Panuccio	Domestic dog	Canis familiaris	2			1	1	Semi (1), No (1)	J Panuccio	Ixodes holocyclus					* postcode of vet - animal likely to be from surrounding area
SC0085	2016-11-30	Australia	NSW	North Ryde	2113	J Panuccio	Domestic dog	Canis familiaris	1				1	Semi	J Panuccio	Ixodes holocyclus					* postcode of vet - animal likely to be from surrounding area
SC0087	2016-11-30	Australia	NSW	North Ryde	2113	J Panuccio	Domestic dog	Canis familiaris	1				1	Semi	J Panuccio	Ixodes holocyclus					* postcode of vet - animal likely to be from surrounding area
SC0088	2016-11-30	Australia	NSW	Currawang	2580	J Panuccio	Domestic dog	Canis familiaris	1				1	Semi	J Panuccio	Ixodes holocyclus
SC0089	2016-12-05	Australia	NSW	Sylvania	2224	J Panuccio	Domestic dog	Canis familiaris	1				1	Semi	J Panuccio	Ixodes holocyclus
SC0090	2016-12-07	Australia	NSW	Mollymook	2539	J Panuccio	Domestic dog	Canis familiaris	1				1	Semi	J Panuccio	Ixodes holocyclus
SC0091	2017-01-01	Australia	NSW	Helensburgh	2508	J Panuccio	Domestic dog	Canis familiaris	1				1	Semi	J Panuccio	Ixodes holocyclus
SC0092	2017-01-04	Australia	NSW	Cronulla	2230	J Panuccio	Domestic dog	Canis familiaris	1				1	Semi	J Panuccio	Ixodes holocyclus
SC0093	2017-01-03	Australia	NSW	Sylvania	2224	J Panuccio	Domestic dog	Canis familiaris	1				1	Semi	J Panuccio	Ixodes holocyclus					* postcode of vet - animal likely to be from surrounding area
SC0094	2017-02-04	Australia	NSW	Lindfield	2070	J Panuccio	Domestic dog	Canis familiaris	1				1	Semi	J Panuccio	Ixodes holocyclus
SC0095	2016-12-27	Australia	NSW	St. Leonards	2065	J Panuccio	Domestic dog	Canis familiaris	1				1	Semi	J Panuccio	Ixodes holocyclus
SC0096	2017-01-19	Australia	NSW	Camden	2570	J Panuccio	Domestic dog	Canis familiaris	1				1	Semi	J Panuccio	Ixodes holocyclus
SC0097	2016-12-31	Australia	NSW	Killara	2071	J Panuccio	Domestic dog	Canis familiaris	1				1	Semi	J Panuccio	Ixodes holocyclus
SC0721	2017-05-29	Australia	NSW	Mona Vale	2103	S Chandra	N/A		7		1			No	S Chandra	I. holocyclus (721-1to5), I. tasmani (721-6)
SC0753	2017-08-02	Australia	NSW	Frenchs Forest	2086	S Chandra	N/A		7		7			No	S Chandra	Ixodes holocyclus (753-1to5)
SC0754	2017-08-12	Australia	NSW	North Wahroonga	2076	J Šlapeta	N/A		4		4			No	S Chandra	I. holocyclus (754-1), H. bancrofti (754-2to3)
SC0755	2017-08-05	Australia	NSW	West Pymble	2073	J Šlapeta	N/A		1		1			No	S Chandra	Ixodes trichosuri (755-1)
SC0756	2017-08-05	Australia	NSW	Mt. Colah	2079	J Šlapeta	N/A		3		3			No	S Chandra	Ixodes holocyclus - excluded fail AGRF QC
SC0757	2017-08-18	Australia	NSW	North Manly	2100	S Chandra	N/A		3		3			No	S Chandra	I. holocyclus (757-1), I. trichosuri (757-2,3)
SC0758	2017-08-16	Australia	NSW	North Narabeen	2101	S Chandra	N/A		3		3			No	S Chandra	I. trichosuri (758-1), I. holocyclus (758-2,3)
SC0759	2017-08-17	Australia	NSW	Palm Beach	2108	S Chandra	N/A		1		1			No	S Chandra	Ixodes holocyclus (759-1)
SC0760	2017-08-09	Australia	NSW	Balgowlah	2093	S Chandra	N/A		4		4			No	S Chandra	I. trichosuri (760-1,2), I. holocyclus (760-3,4)
SC0761	2017-08-22	Australia	NSW	Cromer	2099	S Chandra	N/A		7		7			No	S Chandra	I. holocyclus (761-1to5), I. tasmani (761-6)
SC0762	2017-08-22	Australia	NSW	Curl Curl	2096	S Chandra	N/A		5		5			No	S Chandra	Ixodes holocyclus (762-1to3)
SC0763	2017-08-22	Australia	NSW	Brookvale	2100	S Chandra	N/A		5		5			No	S Chandra	I. holocyclus (763-1,3), I. trichosuri (763-2)
SC0764	2017-08-22	Australia	NSW	Dee Why	2099	S Chandra	N/A		5		5			No	S Chandra	Ixodes holocyclus (764-1to3)
SC0765	2017-08-23	Australia	NSW	Long Reef Beach	2097	S Chandra	N/A		2		2			No	S Chandra	I. holocyclus (765-1), I. trichosuri (765-2)
SC0766	2017-08-23	Australia	NSW	North Narabeen	2101	S Chandra	N/A		6		6			No	S Chandra	Ixodes holocyclus (766-1,2)
SC0767	2017-08-23	Australia	NSW	Whale Beach	2107	S Chandra	N/A		3		3			No	S Chandra	I. holocyclus (767-1,2), I. trichosuri (767-3)
SC0768	2017-08-23	Australia	NSW	Avalon Beach	2107	S Chandra	N/A		6		6			No	S Chandra	Ixodes holocyclus (768-1to3)
SC0769	2017-08-23	Australia	NSW	Bilgola Beach	2107	S Chandra	N/A		3		3			No	S Chandra	Ixodes holocyclus (769-1to3)
SC0770	2017-08-24	Australia	NSW	Manly Dam	2095	S Chandra	N/A		4		4			No	S Chandra	I. holocyclus (770-1to3), I. trichosuri (770-4)
SC0771	2017-08-31	Australia	NSW	East Killara	2071	S Chandra	N/A		2		2			No	S Chandra	Ixodes holocyclus (771-1,2)
SC0772	2017-08-31	Australia	NSW	Belrose	2085	S Chandra	N/A		2		2			No	S Chandra	Ixodes holocyclus (772-1,2)
SC0773	2017-08-31	Australia	NSW	St. Ives	2075	S Chandra	N/A		2		2			No	S Chandra	Ixodes holocyclus (773-1,2)
SC0774	2017-08-31	Australia	NSW	St. Ives	2075	S Chandra	N/A		1		1			No	S Chandra	Ixodes holocyclus (774-1)
SC0775	2017-08-31	Australia	NSW	Ingleside	2101	S Chandra	N/A		1		1			No	S Chandra	Ixodes holocyclus (775-1)
SC0776	2017-09-10	Australia	NSW	Ku-ring-gai Chase	2080	S Chandra	N/A		2		2			No	S Chandra	Ixodes holocyclus (776-1,2)
SC0777	2017-09-12	Australia	NSW	Clontarf	2093	S Chandra	N/A		1		1			No	S Chandra	Ixodes trichosuri (777-1)
SC0778	2017-09-12	Australia	NSW	Dobroyd Head	2093	S Chandra	N/A		2		2			No	S Chandra	Ixodes holocyclus (778-1,2)
SC0779	2017-09-04	Australia	NSW	Allambie Heights	2100	S Chandra	N/A		1		1			No	S Chandra	Ixodes trichosuri (779-1)
SC0780	2017-09-04	Australia	NSW	North Balgowlah	2093	S Chandra	N/A		1		1			No	S Chandra	Ixodes holocyclus (780-1)
SC0781	2017-09-05	Australia	NSW	Seaforth	2092	S Chandra	N/A		1		1			No	S Chandra	Ixodes holocyclus (781-1)
SC0782	2017-09-05	Australia	NSW	Killarney Heights	2087	S Chandra	N/A		1		1			No	S Chandra	Ixodes holocyclus (782-1)
SC0783	2017-09-07	Australia	NSW	Ku-ring-gai Chase	2080	S Chandra	N/A		1		1			No	S Chandra	Ixodes holocyclus (783-1)
SC0784	2017-09-09	Australia	NSW	Manly	2095	S Chandra	N/A		4		4			No	S Chandra	Ixodes holocyclus - excluded fail AGRF QC
SC0785	2017-09-09	Australia	NSW	Shelly Beach	2095	S Chandra	N/A		4		4			No	S Chandra	Ixodes holocyclus (785-1to4)
SC0786	2017-08-30	Australia	NSW	Warriewood	2102	S Chandra	N/A		4		4			No	S Chandra	I. trichosuri (786-1,2,4), I. holocyclus (786-3)
SC0787	2017-08-15	Australia	NSW	North Head	2095	S Chandra	N/A		8		8			No	S Chandra	Ixodes holocyclus (787-1to5)
SC0788	2017-08-16	Australia	NSW	Shelly Beach	2095	S Chandra	N/A		17		17			No	S Chandra	Ixodes holocyclus (788-1to5)
SC0790	2017-08-20	Australia	NSW	South Durras	2536	J Šlapeta	N/A		27	23	27			No	S Chandra	I. holocyclus (790-1to5), H. bancrofti (790-6,7)
SC0791	2017-01-09	Australia	NSW	Culburra Beach	2540	J Pannuccio	Domestic dog	Canis familiaris	1				1	Semi	S Chandra	Ixodes holocyclus
SC0793	2017-01-16	Australia	NSW	Culburra Beach	2540	J Pannuccio	Domestic dog	Canis familiaris	1				1	Semi	S Chandra	Ixodes holocyclus
SC0795	2017-01-28	Australia	NSW	Berry	2535	J Pannuccio	Domestic dog	Canis familiaris	1				1	Semi	S Chandra	Ixodes holocyclus
									256	23	156	3	90

## Sheet: nymph info detailed
#	Sample ID	Date Collected	Country	State	Location Collected	Collector Name	Host	# ticks	Tick morpho species	DNA Isolated
1	SC0721	2017-05-29	Australia	NSW	Mona Vale	Shona Chandra	N/A	7	Ixodes holocyclus	6
2	SC0733	2017-07-30	Australia	NSW	Lindfield	Jan Slapeta	N/A	14		5
3	SC0753	2017-08-02	Australia	NSW	Frenchs Forest	Shona Chandra	N/A	7		5
4	SC0754	2017-08-12	Australia	NSW	North Wahroongah	Jan Slapeta	N/A	4		3
5	SC0755	2017-08-05	Australia	NSW	West Pymble	Jan Slapeta	N/A	1		1
6	SC0756	2017-08-05	Australia	NSW	Mt. Colah	Jan Slapeta	N/A	3		3
7	SC0757	2017-08-18	Australia	NSW	North Manly	Shona Chandra	N/A	3		3
8	SC0758	2017-08-16	Australia	NSW	North Narabeen	Shona Chandra	N/A	3		3
9	SC0759	2017-08-17	Australia	NSW	Palm Beach	Shona Chandra	N/A	1		1
10	SC0760	2017-08-09	Australia	NSW	Balgowlah	Shona Chandra	N/A	4		4
11	SC0761	2017-08-22	Australia	NSW	Cromer	Shona Chandra	N/A	7		6
12	SC0762	2017-08-22	Australia	NSW	Curl Curl	Shona Chandra	N/A	5		3
13	SC0763	2017-08-22	Australia	NSW	Brookvale	Shona Chandra	N/A	5		3
14	SC0764	2017-08-22	Australia	NSW	Dee Why	Shona Chandra	N/A	5		3
15	SC0765	2017-08-23	Australia	NSW	Long Reef	Shona Chandra	N/A	2		2
16	SC0766	2017-08-23	Australia	NSW	North Narabeen	Shona Chandra	N/A	6		2
17	SC0767	2017-08-23	Australia	NSW	Whale Beach	Shona Chandra	N/A	3		3
18	SC0768	2017-08-23	Australia	NSW	Avalon Beach	Shona Chandra	N/A	6		3
19	SC0769	2017-08-23	Australia	NSW	Bilgola Beach	Shona Chandra	N/A	3		3
20	SC0770	2017-08-24	Australia	NSW	Manly Dam	Shona Chandra	N/A	4		4
21	SC0771	2017-08-31	Australia	NSW	East Killara	Shona Chandra	N/A	2		2
22	SC0772	2017-08-31	Australia	NSW	Belrose	Shona Chandra	N/A	2		2
23	SC0773	2017-08-31	Australia	NSW	Garigal National Park	Shona Chandra	N/A	2		2
24	SC0774	2017-08-31	Australia	NSW	Garigal National Park	Shona Chandra	N/A	1		1
25	SC0775	2017-08-31	Australia	NSW	Ingleside	Shona Chandra	N/A	1		1
26	SC0776	2017-09-10	Australia	NSW	Upper Gledhill Falls	Shona Chandra	N/A	2		2
27	SC0777	2017-09-12	Australia	NSW	Clontarf	Shona Chandra	N/A	1		1
28	SC0778	2017-09-12	Australia	NSW	Dobroyd Head	Shona Chandra	N/A	2		2
29	SC0779	2017-09-04	Australia	NSW	Allambie Heights	Shona Chandra	N/A	1		1
30	SC0780	2017-09-04	Australia	NSW	North Balgowlah	Shona Chandra	N/A	1		1
31	SC0781	2017-09-05	Australia	NSW	Seaforth	Shona Chandra	N/A	1		1
32	SC0782	2017-09-05	Australia	NSW	Killarney Heights	Shona Chandra	N/A	1		1
33	SC0783	2017-09-07	Australia	NSW	Ku-ring-gai Chase National Park	Shona Chandra	N/A	1		1
34	SC0784	2017-09-09	Australia	NSW	Shelly Beach	Shona Chandra	N/A	4		0
35	SC0785	2017-09-09	Australia	NSW	Manly	Shona Chandra	N/A	4		4
36	SC0786	2017-08-30	Australia	NSW	Warriewood	Shona Chandra	N/A	4		4
37	SC0787	2017-08-15	Australia	NSW	North Head	Shona Chandra	N/A	8		5
38	SC0788	2017-08-16	Australia	NSW	Shelly Beach	Shona Chandra	N/A	17		5
39	SC0789	2017-08-22	Australia	NSW	Murramarang National Park, South Durras	Jan Slapeta	N/A	larvae
40	SC0790	2017-08-20	Australia	NSW	Murramarang National Park, South Durras	Jan Slapeta	N/A	27		7
						TOTAL		175		109

## Sheet: adult weights
Sample ID	Sex	Weight (g)	Sample ID V3-V4
SC0002-1	Female	0.0598	JS3375
SC0004-1	Female	0.16	JS3376
SC0007-1	Female	0.0058	JS3377
SC0009-1	Female	0.0054	JS3378
SC0011-1	Female	0.0384	JS3379
SC0012-1	Female	0.0046	JS3380
SC0013-1	Male	0.0029	JS3381
SC0015-1	Female	0.0293	JS3382
SC0016-1	Female	0.0128	JS3383
SC0017-1	Female	0.0044	JS3384
SC0018-1	Female	0.0214	JS3385
SC0019-1	Female	0.0054	JS3386
SC0020-1	Female	0.0048	JS3387
SC0021-1	Female	0.0062	JS3388
SC0021-2	Female	0.0054	JS3389
SC0023-1	Female	0.0059	JS3390
SC0030-1	Female	0.0249	JS3391
SC0030-2	Female	0.0228	JS3392
SC0031-1	Male	0.0032	JS3393
SC0033-1	Female	0.0111	JS3394
SC0034-1	Female	0.0068	JS3395
SC0035-1	Male	0.005	JS3396
SC0036-1	Female	0.0212	JS3397
SC0037-1	Female	0.2516	JS3398
SC0038-1	Female	0.0502	JS3399
SC0038-2	Female	0.0088	JS3400
SC0040-1	Female	0.0425	JS3401
SC0041-1	Female	0.0316	JS3402
SC0042-1	Female	0.0416	JS3403
SC0043-1	Female	0.0084	JS3404
SC0044-1	Female	0.0214	JS3405
SC0045-1	Female	0.0664	JS3406
SC0046-1	Female	0.0314	JS3407
SC0047-1	Female	0.0026	JS3408
SC0048-1	Female	0.0374	JS3409
SC0050-1	Female	0.0121	JS3410
SC0051-1	Female	0.0102	JS3411
SC0051-2	Female	0.0238	JS3412
SC0052-1	Female	0.0358	JS3413
SC0052-2	Female	0.0221	JS3414
SC0053-1	Female	0.003	JS3415
SC0054-1	Female	0.0072	JS3416
SC0055-1	Female	0.068	JS3417
SC0056-1	Female	0.0126	JS3418
SC0056-2	Female	0.018	JS3419
SC0057-1	Female	0.0468	JS3420
SC0058-1	Female	0.0427	JS3421
SC0059-1	Female	0.0352	JS3422
SC0060-1	Female	0.0264	JS3423
SC0061-1	Female	0.0153	JS3424
SC0062-1	Female	0.0045	JS3425
SC0063-1	Female	0.0041	JS3426
SC0064-1	Female	0.0156	JS3427
SC0064-2	Male	0.002	JS3428
SC0066-1	Female	0.0042	JS3429
SC0068-1	Female	0.022	JS3430
SC0069-1	Female	0.0213	JS3431
SC0070-1	Female	0.0127	JS3432
SC0071-1	Female	0.0279	JS3433
SC0072-1	Female	0.0174	JS3434
SC0073-1	Female	0.0137	JS3435
SC0074-1	Female	0.1104	JS3436
SC0075-1	Female	0.0567	JS3437
SC0076-1	Female	0.0221	JS3438
SC0076-2	Female	0.0121	JS3439
SC0077-1	Female	0.0178	JS3440
SC0078-1	Female	0.0183	JS3441
SC0079-1	Female	0.0624	JS3442
SC0080-1	Female	0.0294	JS3443
SC0081-1	Female	0.0358	JS3444
SC0082-1	Female	0.0592	JS3445
SC0083-1	Female	0.0242	JS3446
SC0083-2	Female	0.58	JS3447
SC0084-1	Female	0.0297	JS3448
SC0084-2	Male	0.0034	JS3449
SC0085-1	Female	0.019	JS3450
SC0087-1	Female	0.0417	JS3451
SC0088-1	Female	0.0368	JS3452
SC0089-1	Female	0.0244	JS3453
SC0090-1	Female	0.0618	JS3454
SC0091-1	Female	0.028	JS3455
SC0092-1	Female	0.0233	JS3456
SC0093-1	Female	0.0346	JS3457
SC0094-1	Female	0.038	JS3458
SC0095-1	Female	0.0418	JS3459
SC0096-1	Female	0.0492	JS3460
SC0097-1	Female	0.0215	JS3461
SC0791-1	Female	0.0538	JS3462
SC0793-1	Female	0.0062	JS3463
SC0793-2	Female	0.0046	JS3464
SC0795-1	Female	0.0221	JS3465
SC0796-1	Female	0.0086	JS3466

## Sheet: metadata info - microbiota
sample_id	sample_id_16S	organism	host	collection_date	geo_loc_name	dev_stage	sex	collected_by	identified_by	biomaterial_provider
Blank-1	JS3374-16S	N/A	N/A	N/A	N/A	N/A	N/A	S Chandra		S Chandra, Laboratory of Veterinary Parasitology, McMaster Bldg (B14), University of Sydney, Australia
Blank-2	JS3467-16S	N/A	N/A	N/A	N/A	N/A	N/A	S Chandra		S Chandra, Laboratory of Veterinary Parasitology, McMaster Bldg (B14), University of Sydney, Australia
SC0002-1	JS3375-16S	Ixodes holocyclus	Canis lupus familiaris	2017-01-25	Australia: Terrey Hills, NSW 2084	Adult	Female	S Chandra		S Chandra, Laboratory of Veterinary Parasitology, McMaster Bldg (B14), University of Sydney, Australia
SC0004-1	JS3376-16S	Ixodes holocyclus	Canis lupus familiaris	2017-02-07	Australia: Terrey Hills, NSW 2084	Adult	Female	S Chandra		S Chandra, Laboratory of Veterinary Parasitology, McMaster Bldg (B14), University of Sydney, Australia
SC0007-1	JS3377-16S	Ixodes holocyclus	Canis lupus familiaris	2017-01-07	Australia: Frenchs Forest, NSW 2086	Adult	Female	S Chandra		S Chandra, Laboratory of Veterinary Parasitology, McMaster Bldg (B14), University of Sydney, Australia
SC0009-1	JS3378-16S	Ixodes holocyclus	Canis lupus familiaris	2016-12-20	Australia: Terrey Hills, NSW 2084	Adult	Female	S Chandra		S Chandra, Laboratory of Veterinary Parasitology, McMaster Bldg (B14), University of Sydney, Australia
SC0011-1	JS3379-16S	Ixodes holocyclus	Canis lupus familiaris	2017-01-03	Australia: Terrey Hills, NSW 2084	Adult	Female	S Chandra		S Chandra, Laboratory of Veterinary Parasitology, McMaster Bldg (B14), University of Sydney, Australia
SC0012-1	JS3380-16S	Ixodes holocyclus	Canis lupus familiaris	2016-12-08	Australia: Frenchs Forest, NSW 2086	Adult	Female	S Chandra		S Chandra, Laboratory of Veterinary Parasitology, McMaster Bldg (B14), University of Sydney, Australia
SC0013-1	JS3381-16S	Ixodes holocyclus	Canis lupus familiaris	2016-12-12	Australia: Frenchs Forest, NSW 2086	Adult	Male	S Chandra		S Chandra, Laboratory of Veterinary Parasitology, McMaster Bldg (B14), University of Sydney, Australia
SC0015-1	JS3382-16S	Ixodes holocyclus	Canis lupus familiaris	2016-11-28	Australia: Frenchs Forest, NSW 2086	Adult	Female	S Chandra		S Chandra, Laboratory of Veterinary Parasitology, McMaster Bldg (B14), University of Sydney, Australia
SC0016-1	JS3383-16S	Ixodes holocyclus	Canis lupus familiaris	2016-12-01	Australia: Frenchs Forest, NSW 2086	Adult	Female	S Chandra		S Chandra, Laboratory of Veterinary Parasitology, McMaster Bldg (B14), University of Sydney, Australia
SC0017-1	JS3384-16S	Ixodes holocyclus	Canis lupus familiaris	2016-12-07	Australia: Terrey Hills, NSW 2084	Adult	Female	S Chandra		S Chandra, Laboratory of Veterinary Parasitology, McMaster Bldg (B14), University of Sydney, Australia
SC0018-1	JS3385-16S	Ixodes holocyclus	Canis lupus familiaris	2016-11-29	Australia: Terrey Hills, NSW 2084	Adult	Female	S Chandra		S Chandra, Laboratory of Veterinary Parasitology, McMaster Bldg (B14), University of Sydney, Australia
SC0019-1	JS3386-16S	Ixodes holocyclus	Canis lupus familiaris	2016-11-29	Australia: Frenchs Forest, NSW 2086	Adult	Female	S Chandra		S Chandra, Laboratory of Veterinary Parasitology, McMaster Bldg (B14), University of Sydney, Australia
SC0020-1	JS3387-16S	Ixodes holocyclus	Canis lupus familiaris	2016-12-13	Australia: Frenchs Forest, NSW 2086	Adult	Female	S Chandra		S Chandra, Laboratory of Veterinary Parasitology, McMaster Bldg (B14), University of Sydney, Australia
SC0021-1	JS3388-16S	Ixodes holocyclus	Canis lupus familiaris	2016-11-18	Australia: Frenchs Forest, NSW 2086	Adult	Female	S Chandra		S Chandra, Laboratory of Veterinary Parasitology, McMaster Bldg (B14), University of Sydney, Australia
SC0023-1	JS3390-16S	Ixodes holocyclus	Canis lupus familiaris	2016-11-20	Australia: Terrey Hills, NSW 2084	Adult	Female	S Chandra		S Chandra, Laboratory of Veterinary Parasitology, McMaster Bldg (B14), University of Sydney, Australia
SC0030-1	JS3391-16S	Ixodes holocyclus	Canis lupus familiaris	2016-11-17	Australia: Terrey Hills, NSW 2084	Adult	Female	S Chandra		S Chandra, Laboratory of Veterinary Parasitology, McMaster Bldg (B14), University of Sydney, Australia
SC0030-2	JS3392-16S	Ixodes holocyclus	Canis lupus familiaris	2016-11-17	Australia: Terrey Hills, NSW 2084	Adult	Female	S Chandra		S Chandra, Laboratory of Veterinary Parasitology, McMaster Bldg (B14), University of Sydney, Australia
SC0033-1	JS3394-16S	Ixodes holocyclus	Canis lupus familiaris	2016-11-02	Australia: Terrey Hills, NSW 2084	Adult	Female	S Chandra		S Chandra, Laboratory of Veterinary Parasitology, McMaster Bldg (B14), University of Sydney, Australia
SC0034-1	JS3395-16S	Ixodes holocyclus	Canis lupus familiaris	2016-11-05	Australia: Frenchs Forest, NSW 2086	Adult	Female	S Chandra		S Chandra, Laboratory of Veterinary Parasitology, McMaster Bldg (B14), University of Sydney, Australia
SC0035-1	JS3396-16S	Ixodes holocyclus	Canis lupus familiaris	2016-11-08	Australia: Frenchs Forest, NSW 2086	Adult	Male	S Chandra		S Chandra, Laboratory of Veterinary Parasitology, McMaster Bldg (B14), University of Sydney, Australia
SC0036-1	JS3397-16S	Ixodes holocyclus	Canis lupus familiaris	2016-10-27	Australia: Frenchs Forest, NSW 2086	Adult	Female	S Chandra		S Chandra, Laboratory of Veterinary Parasitology, McMaster Bldg (B14), University of Sydney, Australia
SC0038-1	JS3399-16S	Ixodes holocyclus	Canis lupus familiaris	2016-09-29	Australia: Forestville, NSW 2087	Adult	Female	S Chandra		S Chandra, Laboratory of Veterinary Parasitology, McMaster Bldg (B14), University of Sydney, Australia
SC0038-2	JS3400-16S	Ixodes holocyclus	Canis lupus familiaris	2016-09-29	Australia: Forestville, NSW 2087	Adult	Female	S Chandra		S Chandra, Laboratory of Veterinary Parasitology, McMaster Bldg (B14), University of Sydney, Australia
SC0040-1	JS3401-16S	Ixodes holocyclus	Canis lupus familiaris	2016-11-02	Australia: Killara, NSW 2071	Adult	Female	S Chandra		S Chandra, Laboratory of Veterinary Parasitology, McMaster Bldg (B14), University of Sydney, Australia
SC0041-1	JS3402-16S	Ixodes holocyclus	Canis lupus familiaris	2016-11-01	Australia: Blacktown, NSW 2148	Adult	Female	S Chandra		S Chandra, Laboratory of Veterinary Parasitology, McMaster Bldg (B14), University of Sydney, Australia
SC0043-1	JS3404-16S	Ixodes holocyclus	Canis lupus familiaris	2016-11-09	Australia: Castle Hill, NSW 2154	Adult	Female	S Chandra		S Chandra, Laboratory of Veterinary Parasitology, McMaster Bldg (B14), University of Sydney, Australia
SC0044-1	JS3405-16S	Ixodes holocyclus	Canis lupus familiaris	2016-10-24	Australia: Lindfield, NSW 2070	Adult	Female	S Chandra		S Chandra, Laboratory of Veterinary Parasitology, McMaster Bldg (B14), University of Sydney, Australia
SC0045-1	JS3406-16S	Ixodes holocyclus	Canis lupus familiaris	2016-10-30	Australia: Eastwood, NSW 2122	Adult	Female	S Chandra		S Chandra, Laboratory of Veterinary Parasitology, McMaster Bldg (B14), University of Sydney, Australia
SC0046-1	JS3407-16S	Ixodes holocyclus	Canis lupus familiaris	2016-10-28	Australia: Pymble, NSW 2073	Adult	Female	S Chandra		S Chandra, Laboratory of Veterinary Parasitology, McMaster Bldg (B14), University of Sydney, Australia
SC0047-1	JS3408-16S	Ixodes holocyclus	Canis lupus familiaris	2016-11-02	Australia: Hornsby, NSW 2077	Adult	Female	S Chandra		S Chandra, Laboratory of Veterinary Parasitology, McMaster Bldg (B14), University of Sydney, Australia
SC0050-1	JS3410-16S	Ixodes holocyclus	Canis lupus familiaris	2016-11-08	Australia: Culburra Beach, NSW 2540	Adult	Female	S Chandra		S Chandra, Laboratory of Veterinary Parasitology, McMaster Bldg (B14), University of Sydney, Australia
SC0051-1	JS3411-16S	Ixodes holocyclus	Canis lupus familiaris	2016-11-30	Australia: Nowra, NSW 2541	Adult	Female	S Chandra		S Chandra, Laboratory of Veterinary Parasitology, McMaster Bldg (B14), University of Sydney, Australia
SC0052-1	JS3413-16S	Ixodes holocyclus	Canis lupus familiaris	2016-11-17	Australia: Kiama, NSW 2533	Adult	Female	S Chandra		S Chandra, Laboratory of Veterinary Parasitology, McMaster Bldg (B14), University of Sydney, Australia
SC0053-1	JS3415-16S	Ixodes holocyclus	Canis lupus familiaris	2016-10-19	Australia: Culburra Beach, NSW 2540	Adult	Female	S Chandra		S Chandra, Laboratory of Veterinary Parasitology, McMaster Bldg (B14), University of Sydney, Australia
SC0054-1	JS3416-16S	Ixodes holocyclus	Canis lupus familiaris	2016-11-24	Australia: Macquarie Pass, NSW 2577	Adult	Female	S Chandra		S Chandra, Laboratory of Veterinary Parasitology, McMaster Bldg (B14), University of Sydney, Australia
SC0056-1	JS3418-16S	Ixodes holocyclus	Canis lupus familiaris	2016-11-08	Australia: Shellharbour, NSW 2529	Adult	Female	S Chandra		S Chandra, Laboratory of Veterinary Parasitology, McMaster Bldg (B14), University of Sydney, Australia
SC0056-2	JS3419-16S	Ixodes holocyclus	Canis lupus familiaris	2016-11-08	Australia: Shellharbour, NSW 2529	Adult	Female	S Chandra		S Chandra, Laboratory of Veterinary Parasitology, McMaster Bldg (B14), University of Sydney, Australia
SC0057-1	JS3420-16S	Ixodes holocyclus	Canis lupus familiaris	2016-11-23	Australia: Nowra, NSW 2541	Adult	Female	S Chandra		S Chandra, Laboratory of Veterinary Parasitology, McMaster Bldg (B14), University of Sydney, Australia
SC0058-1	JS3421-16S	Ixodes holocyclus	Canis lupus familiaris	2016-11-16	Australia: Nowra, NSW 2541	Adult	Female	S Chandra		S Chandra, Laboratory of Veterinary Parasitology, McMaster Bldg (B14), University of Sydney, Australia
SC0059-1	JS3422-16S	Ixodes holocyclus	Canis lupus familiaris	2016-11-16	Australia: Nowra, NSW 2541	Adult	Female	S Chandra		S Chandra, Laboratory of Veterinary Parasitology, McMaster Bldg (B14), University of Sydney, Australia
SC0060-1	JS3423-16S	Ixodes holocyclus	Canis lupus familiaris	2016-11-13	Australia: Nowra, NSW 2541	Adult	Female	S Chandra		S Chandra, Laboratory of Veterinary Parasitology, McMaster Bldg (B14), University of Sydney, Australia
SC0061-1	JS3424-16S	Ixodes holocyclus	Canis lupus familiaris	2016-11-02	Australia: Culburra Beach, NSW 2540	Adult	Female	S Chandra		S Chandra, Laboratory of Veterinary Parasitology, McMaster Bldg (B14), University of Sydney, Australia
SC0062-1	JS3425-16S	Ixodes holocyclus	Canis lupus familiaris	2016-11-09	Australia: Culburra Beach, NSW 2540	Adult	Female	S Chandra		S Chandra, Laboratory of Veterinary Parasitology, McMaster Bldg (B14), University of Sydney, Australia
SC0063-1	JS3426-16S	Ixodes holocyclus	Canis lupus familiaris	2016-11-15	Australia: Culburra Beach, NSW 2540	Adult	Female	S Chandra		S Chandra, Laboratory of Veterinary Parasitology, McMaster Bldg (B14), University of Sydney, Australia
SC0064-1	JS3427-16S	Ixodes holocyclus	Canis lupus familiaris	2016-11-15	Australia: Culburra Beach, NSW 2540	Adult	Female	S Chandra		S Chandra, Laboratory of Veterinary Parasitology, McMaster Bldg (B14), University of Sydney, Australia
SC0064-2	JS3428-16S	Ixodes holocyclus	Canis lupus familiaris	2016-11-15	Australia: Culburra Beach, NSW 2540	Adult	Male	S Chandra		S Chandra, Laboratory of Veterinary Parasitology, McMaster Bldg (B14), University of Sydney, Australia
SC0066-1	JS3429-16S	Ixodes holocyclus	Canis lupus familiaris	2016-11-17	Australia: Culburra Beach, NSW 2540	Adult	Female	S Chandra		S Chandra, Laboratory of Veterinary Parasitology, McMaster Bldg (B14), University of Sydney, Australia
SC0068-1	JS3430-16S	Ixodes holocyclus	Canis lupus familiaris	2016-10-23	Australia: Culburra Beach, NSW 2540	Adult	Female	S Chandra		S Chandra, Laboratory of Veterinary Parasitology, McMaster Bldg (B14), University of Sydney, Australia
SC0069-1	JS3431-16S	Ixodes holocyclus	Canis lupus familiaris	2016-12-29	Australia: North Ryde, NSW 2133	Adult	Female	S Chandra		S Chandra, Laboratory of Veterinary Parasitology, McMaster Bldg (B14), University of Sydney, Australia
SC0070-1	JS3432-16S	Ixodes holocyclus	Canis lupus familiaris	2016-11-24	Australia: Mount Kuring-Gai, NSW 2080	Adult	Female	S Chandra		S Chandra, Laboratory of Veterinary Parasitology, McMaster Bldg (B14), University of Sydney, Australia
SC0071-1	JS3433-16S	Ixodes holocyclus	Canis lupus familiaris	2016-11-30	Australia: Frenchs Forest, NSW 2086	Adult	Female	S Chandra		S Chandra, Laboratory of Veterinary Parasitology, McMaster Bldg (B14), University of Sydney, Australia
SC0072-1	JS3434-16S	Ixodes holocyclus	Canis lupus familiaris	2016-12-05	Australia: Pymble, NSW 2073	Adult	Female	S Chandra		S Chandra, Laboratory of Veterinary Parasitology, McMaster Bldg (B14), University of Sydney, Australia
SC0073-1	JS3435-16S	Ixodes holocyclus	Canis lupus familiaris	2016-11-23	Australia: Marsfield, NSW 2122	Adult	Female	S Chandra		S Chandra, Laboratory of Veterinary Parasitology, McMaster Bldg (B14), University of Sydney, Australia
SC0076-1	JS3438-16S	Ixodes holocyclus	Canis lupus familiaris	2016-11-16	Australia: St. Ives, NSW 2075	Adult	Female	S Chandra		S Chandra, Laboratory of Veterinary Parasitology, McMaster Bldg (B14), University of Sydney, Australia
SC0076-2	JS3439-16S	Ixodes holocyclus	Canis lupus familiaris	2016-11-16	Australia: St. Ives, NSW 2075	Adult	Female	S Chandra		S Chandra, Laboratory of Veterinary Parasitology, McMaster Bldg (B14), University of Sydney, Australia
SC0078-1	JS3441-16S	Ixodes holocyclus	Canis lupus familiaris	2016-11-30	Australia: North Ryde, NSW 2133	Adult	Female	S Chandra		S Chandra, Laboratory of Veterinary Parasitology, McMaster Bldg (B14), University of Sydney, Australia
SC0079-1	JS3442-16S	Ixodes holocyclus	Canis lupus familiaris	2016-11-30	Australia: North Ryde, NSW 2133	Adult	Female	S Chandra		S Chandra, Laboratory of Veterinary Parasitology, McMaster Bldg (B14), University of Sydney, Australia
SC0080-1	JS3443-16S	Ixodes holocyclus	Canis lupus familiaris	2016-11-30	Australia: North Ryde, NSW 2133	Adult	Female	S Chandra		S Chandra, Laboratory of Veterinary Parasitology, McMaster Bldg (B14), University of Sydney, Australia
SC0081-1	JS3444-16S	Ixodes holocyclus	Canis lupus familiaris	2016-11-30	Australia: North Ryde, NSW 2133	Adult	Female	S Chandra		S Chandra, Laboratory of Veterinary Parasitology, McMaster Bldg (B14), University of Sydney, Australia
SC0083-1	JS3446-16S	Ixodes holocyclus	Canis lupus familiaris	2016-11-30	Australia: North Ryde, NSW 2133	Adult	Female	S Chandra		S Chandra, Laboratory of Veterinary Parasitology, McMaster Bldg (B14), University of Sydney, Australia
SC0083-2	JS3447-16S	Ixodes holocyclus	Canis lupus familiaris	2016-11-30	Australia: North Ryde, NSW 2133	Adult	Female	S Chandra		S Chandra, Laboratory of Veterinary Parasitology, McMaster Bldg (B14), University of Sydney, Australia
SC0084-1	JS3448-16S	Ixodes holocyclus	Canis lupus familiaris	2016-11-30	Australia: North Ryde, NSW 2133	Adult	Female	S Chandra		S Chandra, Laboratory of Veterinary Parasitology, McMaster Bldg (B14), University of Sydney, Australia
SC0084-2	JS3449-16S	Ixodes holocyclus	Canis lupus familiaris	2016-11-30	Australia: North Ryde, NSW 2133	Adult	Male	S Chandra		S Chandra, Laboratory of Veterinary Parasitology, McMaster Bldg (B14), University of Sydney, Australia
SC0085-1	JS3450-16S	Ixodes holocyclus	Canis lupus familiaris	2016-11-30	Australia: North Ryde, NSW 2133	Adult	Female	S Chandra		S Chandra, Laboratory of Veterinary Parasitology, McMaster Bldg (B14), University of Sydney, Australia
SC0087-1	JS3451-16S	Ixodes holocyclus	Canis lupus familiaris	2016-11-30	Australia: North Ryde, NSW 2133	Adult	Female	S Chandra		S Chandra, Laboratory of Veterinary Parasitology, McMaster Bldg (B14), University of Sydney, Australia
SC0088-1	JS3452-16S	Ixodes holocyclus	Canis lupus familiaris	2016-11-30	Australia: Currawang, NSW 2580	Adult	Female	S Chandra		S Chandra, Laboratory of Veterinary Parasitology, McMaster Bldg (B14), University of Sydney, Australia
SC0089-1	JS3453-16S	Ixodes holocyclus	Canis lupus familiaris	2016-12-05	Australia: Sylvania, NSW 2224	Adult	Female	S Chandra		S Chandra, Laboratory of Veterinary Parasitology, McMaster Bldg (B14), University of Sydney, Australia
SC0090-1	JS3454-16S	Ixodes holocyclus	Canis lupus familiaris	2016-12-07	Australia: Mollymook, NSW 2539	Adult	Female	S Chandra		S Chandra, Laboratory of Veterinary Parasitology, McMaster Bldg (B14), University of Sydney, Australia
SC0091-1	JS3455-16S	Ixodes holocyclus	Canis lupus familiaris	2017-01-01	Australia: Helensburgh, NSW 2580	Adult	Female	S Chandra		S Chandra, Laboratory of Veterinary Parasitology, McMaster Bldg (B14), University of Sydney, Australia
SC0092-1	JS3456-16S	Ixodes holocyclus	Canis lupus familiaris	2017-01-04	Australia: Cronulla, NSW 2230	Adult	Female	S Chandra		S Chandra, Laboratory of Veterinary Parasitology, McMaster Bldg (B14), University of Sydney, Australia
SC0093-1	JS3457-16S	Ixodes holocyclus	Canis lupus familiaris	2017-01-03	Australia: Sylvania, NSW 2224	Adult	Female	S Chandra		S Chandra, Laboratory of Veterinary Parasitology, McMaster Bldg (B14), University of Sydney, Australia
SC0094-1	JS3458-16S	Ixodes holocyclus	Canis lupus familiaris	2017-02-04	Australia: Lindfield, NSW 2070	Adult	Female	S Chandra		S Chandra, Laboratory of Veterinary Parasitology, McMaster Bldg (B14), University of Sydney, Australia
SC0095-1	JS3459-16S	Ixodes holocyclus	Canis lupus familiaris	2017-12-27	Australia: St. Leonards, NSW 2065	Adult	Female	S Chandra		S Chandra, Laboratory of Veterinary Parasitology, McMaster Bldg (B14), University of Sydney, Australia
SC0096-1	JS3460-16S	Ixodes holocyclus	Canis lupus familiaris	2017-01-19	Australia: Camden, NSW 2570	Adult	Female	S Chandra		S Chandra, Laboratory of Veterinary Parasitology, McMaster Bldg (B14), University of Sydney, Australia
SC0097-1	JS3461-16S	Ixodes holocyclus	Canis lupus familiaris	2016-12-31	Australia: Killara, NSW 2071	Adult	Female	S Chandra		S Chandra, Laboratory of Veterinary Parasitology, McMaster Bldg (B14), University of Sydney, Australia
SC0721-1	JS3263-16S	Ixodes holocyclus	N/A - environment	2017-05-29	Australia: Mona Vale, NSW 2130	Nymph	unknown	J Slapeta	S Chandra	S Chandra, Laboratory of Veterinary Parasitology, McMaster Bldg (B14), University of Sydney, Australia
SC0721-2	JS3264-16S	Ixodes holocyclus	N/A - environment	2017-05-29	Australia: Mona Vale, NSW 2130	Nymph	unknown	J Slapeta	S Chandra	S Chandra, Laboratory of Veterinary Parasitology, McMaster Bldg (B14), University of Sydney, Australia
SC0721-3	JS3265-16S	Ixodes holocyclus	N/A - environment	2017-05-29	Australia: Mona Vale, NSW 2130	Nymph	unknown	J Slapeta	S Chandra	S Chandra, Laboratory of Veterinary Parasitology, McMaster Bldg (B14), University of Sydney, Australia
SC0721-4	JS3266-16S	Ixodes holocyclus	N/A - environment	2017-05-29	Australia: Mona Vale, NSW 2130	Nymph	unknown	J Slapeta	S Chandra	S Chandra, Laboratory of Veterinary Parasitology, McMaster Bldg (B14), University of Sydney, Australia
SC0721-5	JS3267-16S	Ixodes holocyclus	N/A - environment	2017-05-29	Australia: Mona Vale, NSW 2130	Nymph	unknown	J Slapeta	S Chandra	S Chandra, Laboratory of Veterinary Parasitology, McMaster Bldg (B14), University of Sydney, Australia
SC0721-6	JS3364-16S	Ixodes tasmani	N/A - environment	2017-05-29	Australia: Mona Vale, NSW 2130	Nymph	unknown	J Slapeta	S Chandra	S Chandra, Laboratory of Veterinary Parasitology, McMaster Bldg (B14), University of Sydney, Australia
SC0733-1	JS3268-16S	Ixodes trichosuri	N/A - environment	2017-07-30	Australia: Lindfield, NSW 2070	Nymph	unknown	S Chandra	S Chandra	S Chandra, Laboratory of Veterinary Parasitology, McMaster Bldg (B14), University of Sydney, Australia
SC0733-2	JS3269-16S	Ixodes trichosuri	N/A - environment	2017-07-30	Australia: Lindfield, NSW 2070	Nymph	unknown	S Chandra	S Chandra	S Chandra, Laboratory of Veterinary Parasitology, McMaster Bldg (B14), University of Sydney, Australia
SC0733-3	JS3270-16S	Ixodes trichosuri	N/A - environment	2017-07-30	Australia: Lindfield, NSW 2070	Nymph	unknown	S Chandra	S Chandra	S Chandra, Laboratory of Veterinary Parasitology, McMaster Bldg (B14), University of Sydney, Australia
SC0733-4	JS3271-16S	Ixodes holocyclus	N/A - environment	2017-07-30	Australia: Lindfield, NSW 2070	Nymph	unknown	S Chandra	S Chandra	S Chandra, Laboratory of Veterinary Parasitology, McMaster Bldg (B14), University of Sydney, Australia
SC0733-5	JS3272-16S	Ixodes trichosuri	N/A - environment	2017-07-30	Australia: Lindfield, NSW 2070	Nymph	unknown	S Chandra	S Chandra	S Chandra, Laboratory of Veterinary Parasitology, McMaster Bldg (B14), University of Sydney, Australia
SC0753-1	JS3273-16S	Ixodes holocyclus	N/A - environment	2017-08-02	Australia: Frenchs Forest, NSW 2086	Nymph	unknown	S Chandra	S Chandra	S Chandra, Laboratory of Veterinary Parasitology, McMaster Bldg (B14), University of Sydney, Australia
SC0753-2	JS3274-16S	Ixodes holocyclus	N/A - environment	2017-08-02	Australia: Frenchs Forest, NSW 2086	Nymph	unknown	S Chandra	S Chandra	S Chandra, Laboratory of Veterinary Parasitology, McMaster Bldg (B14), University of Sydney, Australia
SC0753-3	JS3275-16S	Ixodes holocyclus	N/A - environment	2017-08-02	Australia: Frenchs Forest, NSW 2086	Nymph	unknown	S Chandra	S Chandra	S Chandra, Laboratory of Veterinary Parasitology, McMaster Bldg (B14), University of Sydney, Australia
SC0753-4	JS3276-16S	Ixodes holocyclus	N/A - environment	2017-08-02	Australia: Frenchs Forest, NSW 2086	Nymph	unknown	S Chandra	S Chandra	S Chandra, Laboratory of Veterinary Parasitology, McMaster Bldg (B14), University of Sydney, Australia
SC0753-5	JS3277-16S	Ixodes holocyclus	N/A - environment	2017-08-02	Australia: Frenchs Forest, NSW 2086	Nymph	unknown	S Chandra	S Chandra	S Chandra, Laboratory of Veterinary Parasitology, McMaster Bldg (B14), University of Sydney, Australia
SC0754-1	JS3278-16S	Ixodes holocyclus	N/A - environment	2017-08-12	Australia: North Wahroonga, NSW 2076	Nymph	unknown	J Slapeta	S Chandra	S Chandra, Laboratory of Veterinary Parasitology, McMaster Bldg (B14), University of Sydney, Australia
SC0754-2	JS3365-16S	Haemaphysalis bancrofti	N/A - environment	2017-08-12	Australia: North Wahroonga, NSW 2076	Nymph	unknown	J Slapeta	S Chandra	S Chandra, Laboratory of Veterinary Parasitology, McMaster Bldg (B14), University of Sydney, Australia
SC0754-3	JS3366-16S	Haemaphysalis bancrofti	N/A - environment	2017-08-12	Australia: North Wahroonga, NSW 2076	Nymph	unknown	J Slapeta	S Chandra	S Chandra, Laboratory of Veterinary Parasitology, McMaster Bldg (B14), University of Sydney, Australia
SC0755-1	JS3279-16S	Ixodes trichosuri	N/A - environment	2017-08-05	Australia: West Pymble, NSW 2073	Nymph	unknown	J Slapeta	S Chandra	S Chandra, Laboratory of Veterinary Parasitology, McMaster Bldg (B14), University of Sydney, Australia
SC0756-1	JS3280-16S	Ixodes trichosuri	N/A - environment	2017-08-05	Australia: Mount Colah, NSW 2079	Nymph	unknown	J Slapeta	S Chandra	S Chandra, Laboratory of Veterinary Parasitology, McMaster Bldg (B14), University of Sydney, Australia
SC0756-2	JS3367-16S	Haemaphysalis bancrofti	N/A - environment	2017-08-05	Australia: Mount Colah, NSW 2079	Nymph	unknown	J Slapeta	S Chandra	S Chandra, Laboratory of Veterinary Parasitology, McMaster Bldg (B14), University of Sydney, Australia
SC0756-3	JS3368-16S	Haemaphysalis bancrofti	N/A - environment	2017-08-05	Australia: Mount Colah, NSW 2079	Nymph	unknown	J Slapeta	S Chandra	S Chandra, Laboratory of Veterinary Parasitology, McMaster Bldg (B14), University of Sydney, Australia
SC0757-1	JS3281-16S	Ixodes holocyclus	N/A - environment	2017-08-18	Australia: North Manly, NSW 2100	Nymph	unknown	S Chandra	S Chandra	S Chandra, Laboratory of Veterinary Parasitology, McMaster Bldg (B14), University of Sydney, Australia
SC0757-2	JS3282-16S	Ixodes trichosuri	N/A - environment	2017-08-18	Australia: North Manly, NSW 2100	Nymph	unknown	S Chandra	S Chandra	S Chandra, Laboratory of Veterinary Parasitology, McMaster Bldg (B14), University of Sydney, Australia
SC0757-3	JS3283-16S	Ixodes trichosuri	N/A - environment	2017-08-18	Australia: North Manly, NSW 2100	Nymph	unknown	S Chandra	S Chandra	S Chandra, Laboratory of Veterinary Parasitology, McMaster Bldg (B14), University of Sydney, Australia
SC0758-1	JS3284-16S	Ixodes trichosuri	N/A - environment	2017-08-16	Australia: North Narabeen, NSW 2101	Nymph	unknown	S Chandra	S Chandra	S Chandra, Laboratory of Veterinary Parasitology, McMaster Bldg (B14), University of Sydney, Australia
SC0758-2	JS3285-16S	Ixodes holocyclus	N/A - environment	2017-08-16	Australia: North Narabeen, NSW 2101	Nymph	unknown	S Chandra	S Chandra	S Chandra, Laboratory of Veterinary Parasitology, McMaster Bldg (B14), University of Sydney, Australia
SC0758-3	JS3286-16S	Ixodes holocyclus	N/A - environment	2017-08-16	Australia: North Narabeen, NSW 2101	Nymph	unknown	S Chandra	S Chandra	S Chandra, Laboratory of Veterinary Parasitology, McMaster Bldg (B14), University of Sydney, Australia
SC0759-1	JS3287-16S	Ixodes holocyclus	N/A - environment	2017-08-17	Australia: Palm Beach, NSW 2108	Nymph	unknown	S Chandra	S Chandra	S Chandra, Laboratory of Veterinary Parasitology, McMaster Bldg (B14), University of Sydney, Australia
SC0760-1	JS3288-16S	Ixodes trichosuri	N/A - environment	2017-08-09	Australia: Balgowlah, NSW 2093	Nymph	unknown	S Chandra	S Chandra	S Chandra, Laboratory of Veterinary Parasitology, McMaster Bldg (B14), University of Sydney, Australia
SC0760-2	JS3289-16S	Ixodes trichosuri	N/A - environment	2017-08-09	Australia: Balgowlah, NSW 2093	Nymph	unknown	S Chandra	S Chandra	S Chandra, Laboratory of Veterinary Parasitology, McMaster Bldg (B14), University of Sydney, Australia
SC0760-3	JS3290-16S	Ixodes holocyclus	N/A - environment	2017-08-09	Australia: Balgowlah, NSW 2093	Nymph	unknown	S Chandra	S Chandra	S Chandra, Laboratory of Veterinary Parasitology, McMaster Bldg (B14), University of Sydney, Australia
SC0760-4	JS3291-16S	Ixodes holocyclus	N/A - environment	2017-08-09	Australia: Balgowlah, NSW 2093	Nymph	unknown	S Chandra	S Chandra	S Chandra, Laboratory of Veterinary Parasitology, McMaster Bldg (B14), University of Sydney, Australia
SC0761-1	JS3292-16S	Ixodes holocyclus	N/A - environment	2017-08-22	Australia: Cromer, NSW 2099	Nymph	unknown	S Chandra	S Chandra	S Chandra, Laboratory of Veterinary Parasitology, McMaster Bldg (B14), University of Sydney, Australia
SC0761-2	JS3293-16S	Ixodes holocyclus	N/A - environment	2017-08-22	Australia: Cromer, NSW 2099	Nymph	unknown	S Chandra	S Chandra	S Chandra, Laboratory of Veterinary Parasitology, McMaster Bldg (B14), University of Sydney, Australia
SC0761-3	JS3294-16S	Ixodes holocyclus	N/A - environment	2017-08-22	Australia: Cromer, NSW 2099	Nymph	unknown	S Chandra	S Chandra	S Chandra, Laboratory of Veterinary Parasitology, McMaster Bldg (B14), University of Sydney, Australia
SC0761-4	JS3295-16S	Ixodes holocyclus	N/A - environment	2017-08-22	Australia: Cromer, NSW 2099	Nymph	unknown	S Chandra	S Chandra	S Chandra, Laboratory of Veterinary Parasitology, McMaster Bldg (B14), University of Sydney, Australia
SC0761-5	JS3296-16S	Ixodes holocyclus	N/A - environment	2017-08-22	Australia: Cromer, NSW 2099	Nymph	unknown	S Chandra	S Chandra	S Chandra, Laboratory of Veterinary Parasitology, McMaster Bldg (B14), University of Sydney, Australia
SC0761-6	JS3369-16S	Ixodes tasmani	N/A - environment	2017-08-22	Australia: Cromer, NSW 2099	Nymph	unknown	S Chandra	S Chandra	S Chandra, Laboratory of Veterinary Parasitology, McMaster Bldg (B14), University of Sydney, Australia
SC0762-1	JS3297-16S	Ixodes holocyclus	N/A - environment	2017-08-22	Australia: Curl Curl, NSW 2096	Nymph	unknown	S Chandra	S Chandra	S Chandra, Laboratory of Veterinary Parasitology, McMaster Bldg (B14), University of Sydney, Australia
SC0762-2	JS3298-16S	Ixodes holocyclus	N/A - environment	2017-08-22	Australia: Curl Curl, NSW 2096	Nymph	unknown	S Chandra	S Chandra	S Chandra, Laboratory of Veterinary Parasitology, McMaster Bldg (B14), University of Sydney, Australia
SC0762-3	JS3299-16S	Ixodes holocyclus	N/A - environment	2017-08-22	Australia: Curl Curl, NSW 2096	Nymph	unknown	S Chandra	S Chandra	S Chandra, Laboratory of Veterinary Parasitology, McMaster Bldg (B14), University of Sydney, Australia
SC0763-1	JS3300-16S	Ixodes holocyclus	N/A - environment	2017-08-22	Australia: Brookvale, NSW 2100	Nymph	unknown	S Chandra	S Chandra	S Chandra, Laboratory of Veterinary Parasitology, McMaster Bldg (B14), University of Sydney, Australia
SC0763-2	JS3301-16S	Ixodes trichosuri	N/A - environment	2017-08-22	Australia: Brookvale, NSW 2100	Nymph	unknown	S Chandra	S Chandra	S Chandra, Laboratory of Veterinary Parasitology, McMaster Bldg (B14), University of Sydney, Australia
SC0763-3	JS3302-16S	Ixodes holocyclus	N/A - environment	2017-08-22	Australia: Brookvale, NSW 2100	Nymph	unknown	S Chandra	S Chandra	S Chandra, Laboratory of Veterinary Parasitology, McMaster Bldg (B14), University of Sydney, Australia
SC0764-1	JS3303-16S	Ixodes holocyclus	N/A - environment	2017-08-22	Australia: Dee Why, NSW 2099	Nymph	unknown	S Chandra	S Chandra	S Chandra, Laboratory of Veterinary Parasitology, McMaster Bldg (B14), University of Sydney, Australia
SC0764-2	JS3304-16S	Ixodes holocyclus	N/A - environment	2017-08-22	Australia: Dee Why, NSW 2099	Nymph	unknown	S Chandra	S Chandra	S Chandra, Laboratory of Veterinary Parasitology, McMaster Bldg (B14), University of Sydney, Australia
SC0764-3	JS3305-16S	Ixodes holocyclus	N/A - environment	2017-08-22	Australia: Dee Why, NSW 2099	Nymph	unknown	S Chandra	S Chandra	S Chandra, Laboratory of Veterinary Parasitology, McMaster Bldg (B14), University of Sydney, Australia
SC0765-1	JS3306-16S	Ixodes holocyclus	N/A - environment	2017-08-23	Australia: Long Reef, NSW 2097	Nymph	unknown	S Chandra	S Chandra	S Chandra, Laboratory of Veterinary Parasitology, McMaster Bldg (B14), University of Sydney, Australia
SC0765-2	JS3307-16S	Ixodes trichosuri	N/A - environment	2017-08-23	Australia: Long Reef, NSW 2097	Nymph	unknown	S Chandra	S Chandra	S Chandra, Laboratory of Veterinary Parasitology, McMaster Bldg (B14), University of Sydney, Australia
SC0766-1	JS3308-16S	Ixodes holocyclus	N/A - environment	2017-08-23	Australia: North Narabeen, NSW 2101	Nymph	unknown	S Chandra	S Chandra	S Chandra, Laboratory of Veterinary Parasitology, McMaster Bldg (B14), University of Sydney, Australia
SC0766-2	JS3309-16S	Ixodes holocyclus	N/A - environment	2017-08-23	Australia: North Narabeen, NSW 2101	Nymph	unknown	S Chandra	S Chandra	S Chandra, Laboratory of Veterinary Parasitology, McMaster Bldg (B14), University of Sydney, Australia
SC0767-1	JS3310-16S	Ixodes holocyclus	N/A - environment	2017-08-23	Australia: Whale Beach, NSW 2107	Nymph	unknown	S Chandra	S Chandra	S Chandra, Laboratory of Veterinary Parasitology, McMaster Bldg (B14), University of Sydney, Australia
SC0767-2	JS3311-16S	Ixodes holocyclus	N/A - environment	2017-08-23	Australia: Whale Beach, NSW 2107	Nymph	unknown	S Chandra	S Chandra	S Chandra, Laboratory of Veterinary Parasitology, McMaster Bldg (B14), University of Sydney, Australia
SC0767-3	JS3312-16S	Ixodes trichosuri	N/A - environment	2017-08-23	Australia: Whale Beach, NSW 2107	Nymph	unknown	S Chandra	S Chandra	S Chandra, Laboratory of Veterinary Parasitology, McMaster Bldg (B14), University of Sydney, Australia
SC0768-1	JS3313-16S	Ixodes holocyclus	N/A - environment	2017-08-23	Australia: Avalon Beach, NSW 2170	Nymph	unknown	S Chandra	S Chandra	S Chandra, Laboratory of Veterinary Parasitology, McMaster Bldg (B14), University of Sydney, Australia
SC0768-2	JS3314-16S	Ixodes holocyclus	N/A - environment	2017-08-23	Australia: Avalon Beach, NSW 2170	Nymph	unknown	S Chandra	S Chandra	S Chandra, Laboratory of Veterinary Parasitology, McMaster Bldg (B14), University of Sydney, Australia
SC0768-3	JS3315-16S	Ixodes holocyclus	N/A - environment	2017-08-23	Australia: Avalon Beach, NSW 2170	Nymph	unknown	S Chandra	S Chandra	S Chandra, Laboratory of Veterinary Parasitology, McMaster Bldg (B14), University of Sydney, Australia
SC0769-1	JS3316-16S	Ixodes holocyclus	N/A - environment	2017-08-23	Australia: Bilgola Beach, NSW 2107	Nymph	unknown	S Chandra	S Chandra	S Chandra, Laboratory of Veterinary Parasitology, McMaster Bldg (B14), University of Sydney, Australia
SC0769-2	JS3317-16S	Ixodes holocyclus	N/A - environment	2017-08-23	Australia: Bilgola Beach, NSW 2107	Nymph	unknown	S Chandra	S Chandra	S Chandra, Laboratory of Veterinary Parasitology, McMaster Bldg (B14), University of Sydney, Australia
SC0769-3	JS3318-16S	Ixodes holocyclus	N/A - environment	2017-08-23	Australia: Bilgola Beach, NSW 2107	Nymph	unknown	S Chandra	S Chandra	S Chandra, Laboratory of Veterinary Parasitology, McMaster Bldg (B14), University of Sydney, Australia
SC0770-1	JS3319-16S	Ixodes holocyclus	N/A - environment	2017-08-24	Australia: Manly Vale, NSW 2093	Nymph	unknown	S Chandra	S Chandra	S Chandra, Laboratory of Veterinary Parasitology, McMaster Bldg (B14), University of Sydney, Australia
SC0770-2	JS3320-16S	Ixodes holocyclus	N/A - environment	2017-08-23	Australia: Manly Vale, NSW 2093	Nymph	unknown	S Chandra	S Chandra	S Chandra, Laboratory of Veterinary Parasitology, McMaster Bldg (B14), University of Sydney, Australia
SC0770-3	JS3321-16S	Ixodes holocyclus	N/A - environment	2017-08-23	Australia: Manly Vale, NSW 2093	Nymph	unknown	S Chandra	S Chandra	S Chandra, Laboratory of Veterinary Parasitology, McMaster Bldg (B14), University of Sydney, Australia
SC0770-4	JS3322-16S	Ixodes trichosuri	N/A - environment	2017-08-23	Australia: Manly Vale, NSW 2093	Nymph	unknown	S Chandra	S Chandra	S Chandra, Laboratory of Veterinary Parasitology, McMaster Bldg (B14), University of Sydney, Australia
SC0771-1	JS3323-16S	Ixodes holocyclus	N/A - environment	2017-08-31	Australia: East Killara, NSW 2071	Nymph	unknown	S Chandra	S Chandra	S Chandra, Laboratory of Veterinary Parasitology, McMaster Bldg (B14), University of Sydney, Australia
SC0771-2	JS3324-16S	Ixodes holocyclus	N/A - environment	2017-08-31	Australia: East Killara, NSW 2071	Nymph	unknown	S Chandra	S Chandra	S Chandra, Laboratory of Veterinary Parasitology, McMaster Bldg (B14), University of Sydney, Australia
SC0772-1	JS3325-16S	Ixodes holocyclus	N/A - environment	2017-08-31	Australia: Belrose, NSW 2085	Nymph	unknown	S Chandra	S Chandra	S Chandra, Laboratory of Veterinary Parasitology, McMaster Bldg (B14), University of Sydney, Australia
SC0772-2	JS3326-16S	Ixodes holocyclus	N/A - environment	2017-08-31	Australia: Belrose, NSW 2085	Nymph	unknown	S Chandra	S Chandra	S Chandra, Laboratory of Veterinary Parasitology, McMaster Bldg (B14), University of Sydney, Australia
SC0773-1	JS3327-16S	Ixodes holocyclus	N/A - environment	2017-08-31	Australia: St. Ives, NSW 2075	Nymph	unknown	S Chandra	S Chandra	S Chandra, Laboratory of Veterinary Parasitology, McMaster Bldg (B14), University of Sydney, Australia
SC0773-2	JS3328-16S	Ixodes holocyclus	N/A - environment	2017-08-31	Australia: St. Ives, NSW 2075	Nymph	unknown	S Chandra	S Chandra	S Chandra, Laboratory of Veterinary Parasitology, McMaster Bldg (B14), University of Sydney, Australia
SC0774-1	JS3329-16S	Ixodes holocyclus	N/A - environment	2017-08-31	Australia: St. Ives, NSW 2075	Nymph	unknown	S Chandra	S Chandra	S Chandra, Laboratory of Veterinary Parasitology, McMaster Bldg (B14), University of Sydney, Australia
SC0775-1	JS3330-16S	Ixodes holocyclus	N/A - environment	2017-08-31	Australia: Ingleside, NSW 2101	Nymph	unknown	S Chandra	S Chandra	S Chandra, Laboratory of Veterinary Parasitology, McMaster Bldg (B14), University of Sydney, Australia
SC0776-1	JS3331-16S	Ixodes holocyclus	N/A - environment	2017-09-10	Australia: Ku-ring-gai Chase, NSW 2080	Nymph	unknown	S Chandra	S Chandra	S Chandra, Laboratory of Veterinary Parasitology, McMaster Bldg (B14), University of Sydney, Australia
SC0776-2	JS3332-16S	Ixodes holocyclus	N/A - environment	2017-09-10	Australia: Ku-ring-gai Chase, NSW 2080	Nymph	unknown	S Chandra	S Chandra	S Chandra, Laboratory of Veterinary Parasitology, McMaster Bldg (B14), University of Sydney, Australia
SC0777-1	JS3333-16S	Ixodes trichosuri	N/A - environment	2017-09-12	Australia: Clontarf, NSW 2093	Nymph	unknown	S Chandra	S Chandra	S Chandra, Laboratory of Veterinary Parasitology, McMaster Bldg (B14), University of Sydney, Australia
SC0778-1	JS3334-16S	Ixodes holocyclus	N/A - environment	2017-09-12	Australia: Balgowlah Heights, NSW 2093	Nymph	unknown	S Chandra	S Chandra	S Chandra, Laboratory of Veterinary Parasitology, McMaster Bldg (B14), University of Sydney, Australia
SC0778-2	JS3335-16S	Ixodes holocyclus	N/A - environment	2017-09-12	Australia: Balgowlah Heights, NSW 2093	Nymph	unknown	S Chandra	S Chandra	S Chandra, Laboratory of Veterinary Parasitology, McMaster Bldg (B14), University of Sydney, Australia
SC0779-1	JS3336-16S	Ixodes trichosuri	N/A - environment	2017-09-04	Australia: Allambie Heights, NSW 2100	Nymph	unknown	S Chandra	S Chandra	S Chandra, Laboratory of Veterinary Parasitology, McMaster Bldg (B14), University of Sydney, Australia
SC0780-1	JS3337-16S	Ixodes holocyclus	N/A - environment	2017-09-04	Australia: North Balgowlah, NSW 2093	Nymph	unknown	S Chandra	S Chandra	S Chandra, Laboratory of Veterinary Parasitology, McMaster Bldg (B14), University of Sydney, Australia
SC0781-1	JS3338-16S	Ixodes holocyclus	N/A - environment	2017-09-05	Australia: Seaforth, NSW 2092	Nymph	unknown	S Chandra	S Chandra	S Chandra, Laboratory of Veterinary Parasitology, McMaster Bldg (B14), University of Sydney, Australia
SC0782-1	JS3339-16S	Ixodes holocyclus	N/A - environment	2017-09-05	Australia: Killarney Heights, NSW 2087	Nymph	unknown	S Chandra	S Chandra	S Chandra, Laboratory of Veterinary Parasitology, McMaster Bldg (B14), University of Sydney, Australia
SC0783-1	JS3340-16S	Ixodes holocyclus	N/A - environment	2017-09-07	Australia: Ku-ring-gai Chase, NSW 2080	Nymph	unknown	S Chandra	S Chandra	S Chandra, Laboratory of Veterinary Parasitology, McMaster Bldg (B14), University of Sydney, Australia
SC0785-1	JS3341-16S	Ixodes holocyclus	N/A - environment	2017-09-09	Australia: Manly, NSW 2095	Nymph	unknown	S Chandra	S Chandra	S Chandra, Laboratory of Veterinary Parasitology, McMaster Bldg (B14), University of Sydney, Australia
SC0785-2	JS3342-16S	Ixodes holocyclus	N/A - environment	2017-09-09	Australia: Manly, NSW 2095	Nymph	unknown	S Chandra	S Chandra	S Chandra, Laboratory of Veterinary Parasitology, McMaster Bldg (B14), University of Sydney, Australia
SC0785-3	JS3343-16S	Ixodes holocyclus	N/A - environment	2017-09-09	Australia: Manly, NSW 2095	Nymph	unknown	S Chandra	S Chandra	S Chandra, Laboratory of Veterinary Parasitology, McMaster Bldg (B14), University of Sydney, Australia
SC0785-4	JS3344-16S	Ixodes holocyclus	N/A - environment	2017-09-09	Australia: Manly, NSW 2095	Nymph	unknown	S Chandra	S Chandra	S Chandra, Laboratory of Veterinary Parasitology, McMaster Bldg (B14), University of Sydney, Australia
SC0786-1	JS3345-16S	Ixodes trichosuri	N/A - environment	2017-08-30	Australia: Warriewood, NSW 2102	Nymph	unknown	S Chandra	S Chandra	S Chandra, Laboratory of Veterinary Parasitology, McMaster Bldg (B14), University of Sydney, Australia
SC0786-2	JS3346-16S	Ixodes trichosuri	N/A - environment	2017-08-30	Australia: Warriewood, NSW 2102	Nymph	unknown	S Chandra	S Chandra	S Chandra, Laboratory of Veterinary Parasitology, McMaster Bldg (B14), University of Sydney, Australia
SC0786-3	JS3347-16S	Ixodes holocyclus	N/A - environment	2017-08-30	Australia: Warriewood, NSW 2102	Nymph	unknown	S Chandra	S Chandra	S Chandra, Laboratory of Veterinary Parasitology, McMaster Bldg (B14), University of Sydney, Australia
SC0786-4	JS3348-16S	Ixodes trichosuri	N/A - environment	2017-08-30	Australia: Warriewood, NSW 2102	Nymph	unknown	S Chandra	S Chandra	S Chandra, Laboratory of Veterinary Parasitology, McMaster Bldg (B14), University of Sydney, Australia
SC0787-1	JS3349-16S	Ixodes holocyclus	N/A - environment	2017-08-15	Australia: Manly, NSW 2095	Nymph	unknown	S Chandra	S Chandra	S Chandra, Laboratory of Veterinary Parasitology, McMaster Bldg (B14), University of Sydney, Australia
SC0787-3	JS3351-16S	Ixodes holocyclus	N/A - environment	2017-08-15	Australia: Manly, NSW 2095	Nymph	unknown	S Chandra	S Chandra	S Chandra, Laboratory of Veterinary Parasitology, McMaster Bldg (B14), University of Sydney, Australia
SC0787-4	JS3352-16S	Ixodes holocyclus	N/A - environment	2017-08-15	Australia: Manly, NSW 2095	Nymph	unknown	S Chandra	S Chandra	S Chandra, Laboratory of Veterinary Parasitology, McMaster Bldg (B14), University of Sydney, Australia
SC0787-5	JS3353-16S	Ixodes holocyclus	N/A - environment	2017-08-15	Australia: Manly, NSW 2095	Nymph	unknown	S Chandra	S Chandra	S Chandra, Laboratory of Veterinary Parasitology, McMaster Bldg (B14), University of Sydney, Australia
SC0788-1	JS3354-16S	Ixodes holocyclus	N/A - environment	2017-08-16	Australia: Shelly Beach, NSW 2261	Nymph	unknown	S Chandra	S Chandra	S Chandra, Laboratory of Veterinary Parasitology, McMaster Bldg (B14), University of Sydney, Australia
SC0788-2	JS3355-16S	Ixodes holocyclus	N/A - environment	2017-08-16	Australia: Shelly Beach, NSW 2261	Nymph	unknown	S Chandra	S Chandra	S Chandra, Laboratory of Veterinary Parasitology, McMaster Bldg (B14), University of Sydney, Australia
SC0788-3	JS3356-16S	Ixodes holocyclus	N/A - environment	2017-08-16	Australia: Shelly Beach, NSW 2261	Nymph	unknown	S Chandra	S Chandra	S Chandra, Laboratory of Veterinary Parasitology, McMaster Bldg (B14), University of Sydney, Australia
SC0788-4	JS3357-16S	Ixodes holocyclus	N/A - environment	2017-08-16	Australia: Shelly Beach, NSW 2261	Nymph	unknown	S Chandra	S Chandra	S Chandra, Laboratory of Veterinary Parasitology, McMaster Bldg (B14), University of Sydney, Australia
SC0788-5	JS3358-16S	Ixodes holocyclus	N/A - environment	2017-08-16	Australia: Shelly Beach, NSW 2261	Nymph	unknown	S Chandra	S Chandra	S Chandra, Laboratory of Veterinary Parasitology, McMaster Bldg (B14), University of Sydney, Australia
SC0790-1	JS3359-16S	Ixodes holocyclus	N/A - environment	2017-08-20	Australia: Durras North, NSW 2536	Nymph	unknown	J Slapeta	S Chandra	S Chandra, Laboratory of Veterinary Parasitology, McMaster Bldg (B14), University of Sydney, Australia
SC0790-2	JS3360-16S	Ixodes holocyclus	N/A - environment	2017-08-20	Australia: Durras North, NSW 2536	Nymph	unknown	J Slapeta	S Chandra	S Chandra, Laboratory of Veterinary Parasitology, McMaster Bldg (B14), University of Sydney, Australia
SC0790-3	JS3361-16S	Ixodes holocyclus	N/A - environment	2017-08-20	Australia: Durras North, NSW 2536	Nymph	unknown	J Slapeta	S Chandra	S Chandra, Laboratory of Veterinary Parasitology, McMaster Bldg (B14), University of Sydney, Australia
SC0790-4	JS3362-16S	Ixodes holocyclus	N/A - environment	2017-08-20	Australia: Durras North, NSW 2536	Nymph	unknown	J Slapeta	S Chandra	S Chandra, Laboratory of Veterinary Parasitology, McMaster Bldg (B14), University of Sydney, Australia
SC0790-5	JS3363-16S	Ixodes holocyclus	N/A - environment	2017-08-20	Australia: Durras North, NSW 2536	Nymph	unknown	J Slapeta	S Chandra	S Chandra, Laboratory of Veterinary Parasitology, McMaster Bldg (B14), University of Sydney, Australia
SC0790-6	JS3370-16S	Haemaphysalis bancrofti	N/A - environment	2017-08-20	Australia: Durras North, NSW 2536	Nymph	unknown	J Slapeta	S Chandra	S Chandra, Laboratory of Veterinary Parasitology, McMaster Bldg (B14), University of Sydney, Australia
SC0790-7	JS3371-16S	Haemaphysalis bancrofti	N/A - environment	2017-08-20	Australia: Durras North, NSW 2536	Nymph	unknown	J Slapeta	S Chandra	S Chandra, Laboratory of Veterinary Parasitology, McMaster Bldg (B14), University of Sydney, Australia
SC0791-1	JS3462-16S	Ixodes holocyclus	Canis lupus familiaris	2017-01-09	Australia: Culburra Beach, NSW 2540	Adult	Female			S Chandra, Laboratory of Veterinary Parasitology, McMaster Bldg (B14), University of Sydney, Australia
SC0793-1	JS3463-16S	Ixodes holocyclus	Canis lupus familiaris	2017-01-16	Australia: Culburra Beach, NSW 2540	Adult	Female			S Chandra, Laboratory of Veterinary Parasitology, McMaster Bldg (B14), University of Sydney, Australia
SC0795-1	JS3465-16S	Ixodes holocyclus	Canis lupus familiaris	2017-01-28	Australia: Berry, NSW 2535	Adult	Female			S Chandra, Laboratory of Veterinary Parasitology, McMaster Bldg (B14), University of Sydney, Australia
