# Supplementary material for: Biotic Factors Influence Microbiota of Nymph Ticks from Vegetation in Sydney, Australia
Source: Pathogens. 2020 Jul 13;9(7):566. doi: 10.3390/pathogens9070566 (PMC7400589; doi:10.3390/pathogens9070566)
Supplement: Supplementary file 1 [file pathogens-09-00566-s001.zip › Table_S2.xlsx]

## Sheet: Sheet1
ID No.	JS ID	Sex	Weight (g)
SC0002-1	JS3375	F	0.0598
SC0004-1	JS3376	F	0.16
SC0007-1	JS3377	F	0.0058
SC0009-1	JS3378	F	0.0054
SC0011-1	JS3379	F	0.0384
SC0012-1	JS3380	F	0.0046
SC0013-1	JS3381	M	0.0029
SC0015-1	JS3382	F	0.0293
SC0016-1	JS3383	F	0.0128
SC0017-1	JS3384	F	0.0044
SC0018-1	JS3385	F	0.0214
SC0019-1	JS3386	F	0.0054
SC0020-1	JS3387	F	0.0048
SC0021-1	JS3388	F	0.0062
SC0021-2	JS3389	F	0.0054
SC0023-1	JS3390	F	0.0059
SC0030-1	JS3391	F	0.0249
SC0030-2	JS3392	F	0.0228
SC0031-1	JS3393	M	0.0032
SC0033-1	JS3394	F	0.0111
SC0034-1	JS3395	F	0.0068
SC0035-1	JS3396	M	0.005
SC0036-1	JS3397	F	0.0212
SC0037-1	JS3398	F	0.2516
SC0038-1	JS3399	F	0.0502
SC0038-2	JS3400	F	0.0088
SC0040-1	JS3401	F	0.0425
SC0041-1	JS3402	F	0.0316
SC0042-1	JS3403	F	0.0416
SC0043-1	JS3404	F	0.0084
SC0044-1	JS3405	F	0.0214
SC0045-1	JS3406	F	0.0664
SC0046-1	JS3407	F	0.0314
SC0047-1	JS3408	F	0.0026
SC0048-1	JS3409	F	0.0374
SC0050-1	JS3410	F	0.0121
SC0051-1	JS3411	F	0.0102
SC0051-2	JS3412	F	0.0238
SC0052-1	JS3413	F	0.0358
SC0052-2	JS3414	F	0.0221
SC0053-1	JS3415	F	0.003
SC0054-1	JS3416	F	0.0072
SC0055-1	JS3417	F	0.068
SC0056-1	JS3418	F	0.0126
SC0056-2	JS3419	F	0.018
SC0057-1	JS3420	F	0.0468
SC0058-1	JS3421	F	0.0427
SC0059-1	JS3422	F	0.0352
SC0060-1	JS3423	F	0.0264
SC0061-1	JS3424	F	0.0153
SC0062-1	JS3425	F	0.0045
SC0063-1	JS3426	F	0.0041
SC0064-1	JS3427	F	0.0156
SC0064-2	JS3428	M	0.002
SC0066-1	JS3429	F	0.0042
SC0068-1	JS3430	F	0.022
SC0069-1	JS3431	F	0.0213
SC0070-1	JS3432	F	0.0127
SC0071-1	JS3433	F	0.0279
SC0072-1	JS3434	F	0.0174
SC0073-1	JS3435	F	0.0137
SC0074-1	JS3436	F	0.1104
SC0075-1	JS3437	F	0.0567
SC0076-1	JS3438	F	0.0221
SC0076-2	JS3439	F	0.0121
SC0077-1	JS3440	F	0.0178
SC0078-1	JS3441	F	0.0183
SC0079-1	JS3442	F	0.0624
SC0080-1	JS3443	F	0.0294
SC0081-1	JS3444	F	0.0358
SC0082-1	JS3445	F	0.0592
SC0083-1	JS3446	F	0.0242
SC0083-2	JS3447	F	0.58
SC0084-1	JS3448	F	0.0297
SC0084-2	JS3449	M	0.0034
SC0085-1	JS3450	F	0.019
SC0087-1	JS3451	F	0.0417
SC0088-1	JS3452	F	0.0368
SC0089-1	JS3453	F	0.0244
SC0090-1	JS3454	F	0.0618
SC0091-1	JS3455	F	0.028
SC0092-1	JS3456	F	0.0233
SC0093-1	JS3457	F	0.0346
SC0094-1	JS3458	F	0.038
SC0095-1	JS3459	F	0.0418
SC0096-1	JS3460	F	0.0492
SC0097-1	JS3461	F	0.0215
SC0791-1	JS3462	F	0.0538
SC0793-1	JS3463	F	0.0062
SC0793-2	JS3464	F	0.0046
SC0795-1	JS3465	F	0.0221
SC0796-1	JS3466	F	0.0086
